# Supplementary material for: Conservation and divergence of myelin proteome and oligodendrocyte transcriptome profiles between humans and mice
Source: eLife. 2022 May 11;11:e77019. doi: 10.7554/eLife.77019 (PMC9094742; doi:10.7554/eLife.77019)
Supplement: Figure 4—source data 1. [file elife-77019-fig4-data1.csv]

,"p_val","avg_logFC","pct.1","pct.2","p_val_adj","cluster","gene"
OPALIN,0,0.457748809359429,0.683,0.508,0,"0","OPALIN"
PTMA,0,0.440804761038351,0.763,0.727,0,"0","PTMA"
NEAT1,0,0.416178095951929,0.59,0.521,0,"0","NEAT1"
CD9,0,0.400305200186253,0.663,0.515,0,"0","CD9"
CCP110,0,0.326341208035323,0.529,0.433,0,"0","CCP110"
CSRP1,0,0.31195858432747,0.712,0.685,0,"0","CSRP1"
TTLL7,0,0.310188408379032,0.829,0.773,0,"0","TTLL7"
GPRC5B,0,0.305556956144033,0.586,0.536,0,"0","GPRC5B"
PCDH9,0,0.302518059328362,0.808,0.804,0,"0","PCDH9"
PHLDB1,0,0.280254560008646,0.511,0.469,0,"0","PHLDB1"
CRYAB,0,0.277884517590898,0.886,0.887,0,"0","CRYAB"
EDIL3,0,0.27782021670501,0.652,0.616,0,"0","EDIL3"
QDPR,0,0.251027761226126,0.816,0.787,0,"0","QDPR"
SLC44A1,0,0.250106798794426,0.708,0.704,0,"0","SLC44A1"
KLK6,0,1.66654724815558,0.501,0.083,0,"1","KLK6"
S100B,0,1.35381986579754,0.772,0.341,0,"1","S100B"
SEPP1,0,1.02285058667332,0.808,0.441,0,"1","SEPP1"
PLIN3,0,0.95661503270372,0.508,0.154,0,"1","PLIN3"
APOD,0,0.936275274738386,0.916,0.78,0,"1","APOD"
ANLN,0,0.749956096234039,0.754,0.38,0,"1","ANLN"
SERPINB1,0,0.720509139345431,0.519,0.258,0,"1","SERPINB1"
TPPP3,0,0.71100037421449,0.653,0.387,0,"1","TPPP3"
CPOX,0,0.689655692150888,0.711,0.425,0,"1","CPOX"
GJB1,0,0.666070990714985,0.71,0.45,0,"1","GJB1"
SCCPDH,0,0.66532785417707,0.655,0.381,0,"1","SCCPDH"
HAPLN2,0,0.643597429656364,0.707,0.368,0,"1","HAPLN2"
GNG11,0,0.61066767607317,0.721,0.482,0,"1","GNG11"
PMP22,0,0.603871924596322,0.673,0.32,0,"1","PMP22"
TF,0,0.583047962133609,0.962,0.866,0,"1","TF"
ACOT7,0,0.530720007445978,0.573,0.35,0,"1","ACOT7"
SYS1,0,0.503549235201251,0.524,0.311,0,"1","SYS1"
HMGCS1,0,0.50350578820926,0.524,0.363,0,"1","HMGCS1"
ELOVL7,0,0.501610023323198,0.565,0.332,0,"1","ELOVL7"
ETV1,0,0.501022709331517,0.589,0.345,0,"1","ETV1"
EFCAB14,0,0.500456695181937,0.561,0.327,0,"1","EFCAB14"
UGT8,0,0.49762879175752,0.869,0.708,0,"1","UGT8"
SYPL1,0,0.477885565154215,0.614,0.396,0,"1","SYPL1"
GSN,0,0.472764860144391,0.809,0.597,0,"1","GSN"
GLTP,0,0.467163318401332,0.692,0.497,0,"1","GLTP"
SEZ6L2,0,0.461610679252006,0.674,0.429,0,"1","SEZ6L2"
TUBA1A,0,0.438900113687699,0.889,0.79,0,"1","TUBA1A"
PRR5L,0,0.416918232712555,0.54,0.315,0,"1","PRR5L"
ELOVL5,0,0.413639104051943,0.513,0.294,0,"1","ELOVL5"
PRDX1,0,0.398415544812997,0.74,0.608,0,"1","PRDX1"
PEA15,0,0.394861985843293,0.666,0.484,0,"1","PEA15"
FTH1,0,0.389827489421779,0.962,0.924,0,"1","FTH1"
ERMN,0,0.388611678477753,0.903,0.771,0,"1","ERMN"
SEPT8,0,0.385420247916259,0.666,0.455,0,"1","SEPT8"
PACS2,0,0.385371702038522,0.579,0.38,0,"1","PACS2"
ZDHHC20,0,0.381308509601647,0.591,0.355,0,"1","ZDHHC20"
HCN2,0,0.377531297415456,0.502,0.285,0,"1","HCN2"
PLP1,0,0.37688178666726,0.996,0.976,0,"1","PLP1"
S100A16,0,0.370304628961398,0.673,0.493,0,"1","S100A16"
TMSB4X,0,0.359506268900045,0.868,0.778,0,"1","TMSB4X"
CMTM5,0,0.357475027373839,0.779,0.626,0,"1","CMTM5"
KIF1B,0,0.353757961939692,0.856,0.725,0,"1","KIF1B"
ELAVL3,0,0.350229002907356,0.744,0.573,0,"1","ELAVL3"
GSTM3,0,0.343957569246135,0.516,0.371,0,"1","GSTM3"
FA2H,0,0.343896407088223,0.759,0.587,0,"1","FA2H"
SCD2,0,0.340228611894315,0.787,0.646,0,"1","SCD2"
SLCO3A1,0,0.335698893214001,0.522,0.257,0,"1","SLCO3A1"
FAM168A,0,0.334824263302579,0.543,0.363,0,"1","FAM168A"
SEC11C,0,0.334566702524083,0.727,0.568,0,"1","SEC11C"
SPOCK3,0,0.32541999755965,0.669,0.393,0,"1","SPOCK3"
RAP1A,0,0.320052503992402,0.633,0.465,0,"1","RAP1A"
STMN4,0,0.310387705286283,0.87,0.733,0,"1","STMN4"
GJC2,0,0.309899341649098,0.533,0.351,0,"1","GJC2"
TMEM151A,0,0.309340537098506,0.675,0.491,0,"1","TMEM151A"
AP2A1,0,0.299064057794297,0.503,0.343,0,"1","AP2A1"
FKBP1A,0,0.29578764899987,0.665,0.529,0,"1","FKBP1A"
PSAT1,0,0.287347379357084,0.636,0.466,0,"1","PSAT1"
RRBP1,0,0.286978451150741,0.525,0.353,0,"1","RRBP1"
FEZ1,0,0.283767157555496,0.832,0.716,0,"1","FEZ1"
SV2A,0,0.27640424989759,0.549,0.383,0,"1","SV2A"
AGPAT4,0,0.271542440912223,0.702,0.524,0,"1","AGPAT4"
SHISA4,0,0.271535303587435,0.65,0.5,0,"1","SHISA4"
SH3GLB1,0,0.254219520633461,0.542,0.377,0,"1","SH3GLB1"
MAP1A,0,0.251915972398368,0.621,0.456,0,"1","MAP1A"
SECISBP2L,0,0.250497776172364,0.711,0.547,0,"1","SECISBP2L"
CST3,0,1.24181285359119,0.636,0.441,0,"2","CST3"
SPARCL1,0,1.11322618115529,0.538,0.227,0,"2","SPARCL1"
APOE,0,0.895640875405357,0.559,0.449,0,"2","APOE"
RPL13,0,0.569659910543256,0.618,0.562,0,"2","RPL13"
RPLP1,0,0.357207790409128,0.682,0.658,0,"2","RPLP1"
MBP,0,0.253607903054343,0.909,0.98,0,"2","MBP"
ND2,1.8052767909687e-283,0.266958093132029,0.611,0.605,1.86822679266978e-278,"2","ND2"
COX8A,5.29259525279412e-268,0.285403481874484,0.554,0.513,5.47714804925905e-263,"2","COX8A"
ND4,5.66140818478423e-265,0.278665907932973,0.616,0.615,5.85882148818765e-260,"2","ND4"
RPS24,6.30049220190134e-238,0.316581833139825,0.603,0.562,6.52019036498164e-233,"2","RPS24"
ND1,2.69317416726472e-226,0.264383522320378,0.628,0.628,2.78708515047724e-221,"2","ND1"
RPS20,8.26617124514517e-196,0.296686869334582,0.51,0.449,8.55441263646338e-191,"2","RPS20"
COX1,1.27042586761872e-183,0.39256947989007,0.549,0.546,1.31472561762259e-178,"2","COX1"
PTN,2.22233594124403e-155,0.386460671675181,0.735,0.73,2.29982879551521e-150,"2","PTN"
RPL37,8.52626469238263e-141,0.250204110631356,0.56,0.5,8.82357554220601e-136,"2","RPL37"
PTGDS,0,1.76266603793668,1,0.755,0,"3","PTGDS"
IL33,0,0.80662271828342,0.61,0.283,0,"3","IL33"
APOE1,0,0.669371124204994,0.746,0.444,0,"3","APOE"
CA2,0,0.644346313133531,0.906,0.725,0,"3","CA2"
MT1,0,0.640708148185425,0.725,0.468,0,"3","MT1"
OPALIN1,0,0.619530384222091,0.875,0.58,0,"3","OPALIN"
GSTP1,0,0.60993075970815,0.649,0.417,0,"3","GSTP1"
GRB14,0,0.60496274368749,0.752,0.491,0,"3","GRB14"
QDPR1,0,0.600499747543158,0.936,0.792,0,"3","QDPR"
CD63,0,0.592850992813328,0.658,0.378,0,"3","CD63"
ATP1B3,0,0.580762415932095,0.75,0.516,0,"3","ATP1B3"
SEC11C1,0,0.57961328627704,0.829,0.592,0,"3","SEC11C"
FABP5,0,0.577603594584005,0.597,0.397,0,"3","FABP5"
SEPT4,0,0.567948172815059,0.924,0.763,0,"3","SEPT4"
CD81,0,0.549612390729681,0.897,0.714,0,"3","CD81"
GLUL,0,0.5280239174186,0.921,0.783,0,"3","GLUL"
CKB,0,0.51386273359815,0.891,0.705,0,"3","CKB"
TNFAIP6,0,0.496429614116366,0.554,0.343,0,"3","TNFAIP6"
CD91,0,0.479168099126723,0.847,0.574,0,"3","CD9"
MIF,0,0.475070107574626,0.605,0.417,0,"3","MIF"
H2AFJ,0,0.449035290914398,0.638,0.444,0,"3","H2AFJ"
DBI,0,0.443743343246069,0.87,0.694,0,"3","DBI"
LAP3,0,0.438905319271111,0.559,0.37,0,"3","LAP3"
VMP1,0,0.427372331421712,0.65,0.472,0,"3","VMP1"
APP,0,0.408384107002701,0.94,0.835,0,"3","APP"
CTSB,0,0.407549448392117,0.61,0.44,0,"3","CTSB"
YWHAQ,0,0.402637383451204,0.854,0.694,0,"3","YWHAQ"
TSC22D4,0,0.396870646050403,0.864,0.723,0,"3","TSC22D4"
RNF7,0,0.388550881673651,0.749,0.562,0,"3","RNF7"
DESI1,0,0.384763673702503,0.728,0.537,0,"3","DESI1"
PEX5L,0,0.376811433693588,0.814,0.65,0,"3","PEX5L"
SLC25A4,0,0.372795442869758,0.781,0.603,0,"3","SLC25A4"
Cox6c,0,0.372290342716172,0.746,0.559,0,"3","Cox6c"
TALDO1,0,0.371281279461454,0.802,0.626,0,"3","TALDO1"
CSRP11,0,0.363945068515379,0.826,0.69,0,"3","CSRP1"
APLP1,0,0.357409193385949,0.968,0.887,0,"3","APLP1"
PLLP,0,0.355603905316759,0.878,0.742,0,"3","PLLP"
HSP90AB1,0,0.326098165266974,0.902,0.777,0,"3","HSP90AB1"
CRYAB1,0,0.321383433458463,0.96,0.881,0,"3","CRYAB"
TSPAN2,0,0.297119294095312,0.811,0.587,0,"3","TSPAN2"
MAG,0,0.286261215236375,0.951,0.822,0,"3","MAG"
CYTB,0,0.284666084564208,0.814,0.622,0,"3","CYTB"
ITM2B,0,0.263510114407973,0.893,0.747,0,"3","ITM2B"
COX6A1,8.39911597930119e-323,0.339508374593537,0.783,0.622,8.69199315349942e-318,"3","COX6A1"
ENPP2,1.73021789173605e-320,0.293746915188654,0.936,0.834,1.79055058962088e-315,"3","ENPP2"
LAMP1,1.86220258836608e-318,0.286681777409704,0.875,0.72,1.9271375926224e-313,"3","LAMP1"
PCSK1N,3.48088565364942e-305,0.383409456699595,0.58,0.4,3.60226413639218e-300,"3","PCSK1N"
GATM,2.41162598723757e-304,0.280225977012087,0.887,0.745,2.49571938541254e-299,"3","GATM"
BIN1,2.65609195537767e-299,0.294523142014032,0.872,0.74,2.74870988186169e-294,"3","BIN1"
DEGS1,3.4762545687845e-280,0.367503127684401,0.628,0.473,3.59747156559802e-275,"3","DEGS1"
ARPC1A,2.96347627980932e-278,0.327749664228917,0.712,0.545,3.06681269768627e-273,"3","ARPC1A"
ND21,1.08495676210682e-275,0.266269725705298,0.776,0.594,1.12278920440149e-270,"3","ND2"
MT-RNR2,3.05110913924302e-263,0.427770866635337,0.558,0.375,3.15750131492842e-258,"3","MT-RNR2"
RNF13,3.78677265426313e-242,0.28296485329532,0.799,0.674,3.91881741671729e-237,"3","RNF13"
TMEM258,1.0790325110611e-241,0.321525111391698,0.648,0.492,1.11665837472181e-236,"3","TMEM258"
GPR37,3.20319740338291e-234,0.275874465432448,0.782,0.643,3.31489289683887e-229,"3","GPR37"
JOSD2,1.73637451448103e-227,0.299816613931216,0.737,0.586,1.79692189380098e-222,"3","JOSD2"
COX4I1,6.3608090736976e-225,0.250341604828596,0.831,0.699,6.58261048609744e-220,"3","COX4I1"
TECR,9.72053277995408e-224,0.299872720020069,0.715,0.572,1.00594877579911e-218,"3","TECR"
SELK,1.05767074067916e-218,0.27631655652001,0.712,0.552,1.09455171940664e-213,"3","SELK"
REEP5,7.2426629243642e-216,0.288187507641662,0.7,0.555,7.49521458053678e-211,"3","REEP5"
ND5,1.2466207082019e-213,0.332009544660279,0.622,0.463,1.2900903722969e-208,"3","ND5"
NUDT4,3.69437264350534e-200,0.343375943966921,0.517,0.372,3.82319541758437e-195,"3","NUDT4"
PAK1,2.73003040711257e-199,0.338773300611762,0.54,0.398,2.82522656740858e-194,"3","PAK1"
EVI2A,2.74106496509328e-198,0.281062929690302,0.693,0.555,2.83664590042608e-193,"3","EVI2A"
CYSTM1,3.31583910153596e-198,0.319886955177868,0.531,0.393,3.43146241100652e-193,"3","CYSTM1"
RPS5,2.1425539085672e-195,0.251881789099929,0.754,0.615,2.21726476335894e-190,"3","RPS5"
HIST1H2BC,1.56853019762909e-193,0.326180666055488,0.577,0.439,1.62322484562041e-188,"3","HIST1H2BC"
LGI3,1.3727568250813e-191,0.278351172824158,0.618,0.469,1.42062485557189e-186,"3","LGI3"
COX11,4.51882376412689e-191,0.300678970653231,0.694,0.536,4.676395148782e-186,"3","COX1"
TMEM88B,1.51051138046454e-189,0.254640358810637,0.685,0.529,1.56318291230134e-184,"3","TMEM88B"
GAMT,1.80733890915202e-187,0.317125721342913,0.549,0.417,1.87036081691415e-182,"3","GAMT"
RHOG,7.18464234858817e-187,0.298026992264346,0.591,0.454,7.43517082728344e-182,"3","RHOG"
ATP5PD,2.10838327085556e-177,0.284663699021111,0.578,0.45,2.18190259551029e-172,"3","ATP5PD"
GDE1,1.14732322919264e-176,0.301376958711311,0.533,0.408,1.18733039019459e-171,"3","GDE1"
KCNA1,6.75429410427784e-174,0.290608914861458,0.557,0.413,6.989816339694e-169,"3","KCNA1"
TMOD2,4.93385467274075e-171,0.308287948526042,0.566,0.434,5.10589818517922e-166,"3","TMOD2"
APLP2,4.41842346844586e-170,0.285200973107679,0.642,0.509,4.57249389479057e-165,"3","APLP2"
TMEM50A,9.21260697200429e-165,0.276069179456432,0.602,0.47,9.53385057711808e-160,"3","TMEM50A"
HSPA8,7.36801039234643e-164,0.254617923669874,0.713,0.586,7.62493291472755e-159,"3","HSPA8"
TMEM256,7.07002542920412e-155,0.287195545045541,0.525,0.413,7.31655721592047e-150,"3","TMEM256"
NDUFA3,2.14644208844915e-146,0.250887209802752,0.648,0.525,2.22128852407338e-141,"3","NDUFA3"
LITAF,1.73518423585391e-139,0.250290198160843,0.604,0.489,1.79569011015813e-134,"3","LITAF"
PSMB6,1.02956407801813e-138,0.259309782240593,0.536,0.422,1.06546497741863e-133,"3","PSMB6"
HSP90B1,2.27759045604084e-138,0.274054263323515,0.648,0.533,2.35701003524298e-133,"3","HSP90B1"
NFASC,0,1.07874577838071,0.757,0.489,0,"4","NFASC"
TTYH1,0,1.00569452977076,0.59,0.33,0,"4","TTYH1"
ARPC1B,0,0.940231208241955,0.51,0.256,0,"4","ARPC1B"
SIRT2,0,0.872096976456101,0.701,0.633,0,"4","SIRT2"
SH3GL3,0,0.701754797689261,0.589,0.335,0,"4","SH3GL3"
TSPAN21,0,0.635419909303788,0.577,0.603,0,"4","TSPAN2"
CD811,0,0.629670192299914,0.671,0.728,0,"4","CD81"
IGSF8,0,0.619268808663283,0.544,0.351,0,"4","IGSF8"
ANK3,0,0.574561488436788,0.793,0.618,0,"4","ANK3"
PLEKHA1,0,0.551791181512701,0.572,0.323,0,"4","PLEKHA1"
TMEFF2,0,0.481531870540271,0.689,0.591,0,"4","TMEFF2"
MARCKSL1,1.19603096825433e-315,0.511507048368322,0.696,0.463,1.23773656811735e-310,"4","MARCKSL1"
UBL3,2.0928992522219e-304,0.541081974228667,0.595,0.458,2.16587864914687e-299,"4","UBL3"
DDR1,1.09927334853287e-297,0.5701297347752,0.53,0.353,1.13760501019621e-292,"4","DDR1"
MAG1,2.26167657828547e-291,0.547268312860771,0.78,0.833,2.34054124057028e-286,"4","MAG"
GRB141,1.77305509555463e-245,0.441147216516445,0.518,0.507,1.83488152673662e-240,"4","GRB14"
MOG,1.90076039171754e-239,0.254658804586431,0.777,0.827,1.96703990657673e-234,"4","MOG"
SEMA6A,5.184282373689e-232,0.520543707515606,0.569,0.371,5.36505830005953e-227,"4","SEMA6A"
ADAMTS4,4.07054026378975e-228,0.489344966514868,0.507,0.318,4.2124800027881e-223,"4","ADAMTS4"
TSPAN15,2.91537161732584e-215,0.478803461215758,0.508,0.331,3.01703062562199e-210,"4","TSPAN15"
OLIG1,9.02422019140849e-213,0.292674638659843,0.686,0.685,9.3388947494829e-208,"4","OLIG1"
H2AFJ1,1.73261056042517e-206,0.513002335992139,0.531,0.454,1.7930266906672e-201,"4","H2AFJ"
MOBP,1.47866188479549e-202,0.345582609706366,0.839,0.871,1.53022282471831e-197,"4","MOBP"
MALAT1,1.93931427589814e-201,0.283737599187238,0.896,0.941,2.00693816469871e-196,"4","MALAT1"
GAMT1,8.69741746218443e-201,0.474244693813605,0.527,0.422,9.0006964090908e-196,"4","GAMT"
PTPRD,7.88714642591551e-188,0.360410497135486,0.794,0.725,8.16217122178718e-183,"4","PTPRD"
UGT81,1.0943072901695e-186,0.296376734103712,0.774,0.747,1.13246578537771e-181,"4","UGT8"
ARPC1A1,2.24867088476774e-183,0.318044828795708,0.587,0.554,2.32708203851959e-178,"4","ARPC1A"
PHYHIPL,2.47314973393041e-179,0.439822061720637,0.585,0.461,2.55938846515257e-174,"4","PHYHIPL"
PCDH91,1.44795612962669e-173,0.390452819624828,0.9,0.802,1.49844635986677e-168,"4","PCDH9"
CNP,1.93073355973151e-173,0.279106638819901,0.865,0.899,1.99805823895935e-168,"4","CNP"
ANKS1B,1.18847879668704e-170,0.371638036972854,0.695,0.551,1.22992105232752e-165,"4","ANKS1B"
HMGCS11,9.60177147806857e-158,0.503197916494451,0.534,0.398,9.93658524950882e-153,"4","HMGCS1"
TCF4,1.34242359102851e-154,0.384478784019095,0.688,0.599,1.38923390164767e-149,"4","TCF4"
CLIC4,8.79495152779564e-125,0.343686453910556,0.582,0.479,9.10163148756987e-120,"4","CLIC4"
ADD1,4.73971801509868e-124,0.311321233800018,0.536,0.377,4.90499198228517e-119,"4","ADD1"
DOCK10,7.70900905724026e-123,0.313362905943206,0.6,0.437,7.97782220306622e-118,"4","DOCK10"
CLDN11,1.21386968107633e-116,0.251467761755078,0.859,0.883,1.25619731685546e-111,"4","CLDN11"
ABHD17B,1.2991060039594e-112,0.275327784445448,0.529,0.375,1.34440583031747e-107,"4","ABHD17B"
OPALIN2,2.14237539611493e-107,0.345065201772659,0.622,0.598,2.21708002617746e-102,"4","OPALIN"
GNB2,4.29382884015003e-100,0.348004653244016,0.507,0.415,4.44355465180606e-95,"4","GNB2"
AATK,2.92044667506613e-99,0.266132422367812,0.664,0.528,3.02228265062569e-94,"4","AATK"
GSN1,1.65264480800076e-97,0.304421795986377,0.678,0.648,1.71027253245574e-92,"4","GSN"
RNF220,3.04149169148794e-95,0.343531032772158,0.511,0.373,3.14754850677012e-90,"4","RNF220"
LGI31,7.13114473466231e-83,0.256481503779782,0.591,0.474,7.37980775155998e-78,"4","LGI3"
RAP1A1,9.27120997987701e-80,0.27352665507318,0.59,0.503,9.59449707187532e-75,"4","RAP1A"
PDE4B,1.38475708962808e-72,0.327536573652661,0.601,0.476,1.43304356934341e-67,"4","PDE4B"
GDE11,8.41589597251977e-70,0.254450319077959,0.526,0.412,8.70935826508154e-65,"4","GDE1"
CD92,3.08616067415457e-52,0.35538849871085,0.64,0.59,3.19377509686234e-47,"4","CD9"
Figure 4-Source Data 1
MAST calculated marker genes from human and mouse integrated MOL subpopulations
